# Supplementary material for: A Dual-Sensitizer Strategy for Enhanced Photocatalysis by Coupling Perylene Tetracarboxylic Acid and Copper Phthalocyanine Tetracarboxylic Acids on TiO2
Source: Materials (Basel). 2025 Oct 14;18(20):4715. doi: 10.3390/ma18204715 (PMC12566004; doi:10.3390/ma18204715)
Supplement: Supplementary file 1 [file materials-18-04715-s001.zip]

Archive with 1 entries (1 files):
- materials-3851159-supplementary.pdf
